# Supplementary material for: Serum and CSF Biomarkers Predict Active Early Cognitive Decline Rather Than Established Cognitive Impairment at the Moment of RRMS Diagnosis
Source: Diagnostics (Basel). 2022 Oct 23;12(11):2571. doi: 10.3390/diagnostics12112571 (PMC9689215; doi:10.3390/diagnostics12112571)
Supplement: Supplementary file 1 [file diagnostics-12-02571-s001.zip]

Archive with 1 entries (1 files):
- diagnostics-1844316-supplementary.pdf
